# Supplementary material for: Telomerase subunit Est2 marks internal sites that are prone to accumulate DNA damage
Source: BMC Biol. 2021 Nov 20;19:247. doi: 10.1186/s12915-021-01167-1 (PMC8605574; doi:10.1186/s12915-021-01167-1)
Supplement: Supplementary file 9 — Additional file 9: Supplementary Table 4. List of yeast strains used in this study. [file 12915_2021_1167_MOESM9_ESM.xlsx]

## Sheet: Sheet1
Strain	Genotype	Source
YPH499	MATa ura3-52 lys2-801_amber ade2-101_ochre trp1-Δ63 his3-Δ200 leu2-Δ1	V. Zakian lab
W303	MATa ura3-1 trp1Δ 2 leu2-3, 112 his3-11,15 ade2-1 can1-100	R. Rothstein
EST2-MYC	YPH499 Est2-G8-Myc18::TRP1 bar1::KAN	KP
EST2-MYC pif1-m2	YPH499 Est2-G8-Myc18::TRP1 pif1-m2	KP
CDC13-MYC	W303 Cdc13-Myc13::HIS3	V. Geli lab
EST1-MYC	YPH499 Est1-Myc13::TRP1	SP (this study)
EST3-MYC	YPH499 Est3-Myc13::TRP1	SP (this study)
KU80-MYC	W303 Cdc13-Myc13::HIS3	SP (this study)
CDC13-MYC	W303 Cdc13-Myc13::HIS3 bar1::KAN	SP (this study)
H2aS129a	W303 S129A mutation in Histone H2A protein	KP
POL2-MYC	YPH499 Pol2::Myc13::TRP1	SP (this study)
Gal-HO	W303 mnt2::LYS2 lys2Δ ade2Δ leu2::GAL-HO	A. Bianchi lab
Est2-G8-Myc tlc1Δ yku80-135i	YPH501 Est2-G8-Myc18::TRP1/EST2 tlc1Δ::LEU2/TLC1 yKU80-135i/Ku80 Tel VII-L::URA3/ Tel VII-L::URA3	V. Zakian lab
Est2-G8-Myc est1Δ	YPH501 Est2-G8-Myc18::TRP1/EST2 est1Δ::HIS3/EST1 Tel VII-L::URA3/ Tel VII-L::URA3	V. Zakian lab
Est2-G8-Myc cdc13-2	YPH501 Est2-G8-Myc18::TRP1/EST2 cdc13-2/CDC13 Tel VII-L::URA3/ Tel VII-L::URA3	V. Zakian lab
Est2-G8-Myc est1Δ	YPH501 Est2-G8-Myc18::TRP1/EST2 est1Δ::HIS3/EST1 Tel VII-L::URA3/ Tel VII-L::URA3	V. Zakian lab
Est2-G8-Myc rad52Δ	yph499 Est2-G8-Myc18::TRP1 rad52::LEU2	SP (this study)
NTBS#1-HO tagged strain	Gal-HO NTBS#1-HO::LYS2 bar1::KAN Rad5+	SP (this study)
NTBS#2-HO tagged strain	Gal-HO NTBS#2-HO::LYS2 bar1::KAN Rad5+	SP (this study)
NTBS#3-HO tagged strain	Gal-HO NTBS#3-HO::LYS2 bar1::KAN Rad5+	SP (this study)
NTBS#4-HO tagged strain	Gal-HO NTBS#4-HO::LYS2 bar1::KAN Rad5+	SP (this study)
NTBS#5-HO tagged strain	Gal-HO NTBS#5-HO::LYS2 bar1::KAN Rad5+	SP (this study)
NTBS#6-HO tagged strain	Gal-HO NTBS#6-HO::LYS2 bar1::KAN Rad5+	SP (this study)
NTBS#7-HO tagged strain	Gal-HO NTBS#7-HO::LYS2 bar1::KAN Rad5+	SP (this study)
NTBS#8-HO tagged strain	Gal-HO NTBS#8-HO::LYS2 bar1::KAN Rad5+	SP (this study)
NTBS#9-HO tagged strain	Gal-HO NTBS#9-HO::LYS2 bar1::KAN Rad5+	SP (this study)
N80-HO tagged strain	Gal-HO N80-HO::LYS2 bar1::NAT Rad5+	A. Bianchi lab
TG80-HO tagged strain	Gal-HO TG80-HO::LYS2 bar1::NAT Rad5+	A. Bianchi lab
MH74	yph499 Est2-G8-Myc18::TRP1 mlh1::LEU	TZ (this study)
TS17	yph499 Est2-G8-Myc18::TRP1 pRS425-Gal (pBL211)::LEU	TZ (this study)
TS18	yph499 Est2-G8-Myc18::TRP1 RNH1 proteinA HA 6HIS (pBL291)::URA	TZ (this study)
EST2-MYC sin3Δ	Est2-G8-Myc18::TRP1 sin3::LEU	MH (this study)
EST2-MYC sir4Δ	Est2-G8-Myc18::TRP1 sir4::LEU	MH (this study)
